# Supplementary material for: Molecular Diagnosis of Usher Syndrome: Application of Two Different Next Generation Sequencing-Based Procedures
Source: PLoS One. 2012 Aug 29;7(8):e43799. doi: 10.1371/journal.pone.0043799 (PMC3430670; doi:10.1371/journal.pone.0043799)
Supplement: Table S2 — Oligonucleotide primers used to generate long PCR products. (XLS) [file pone.0043799.s012.xls]

## Sheet: TableS2
Table S2 Oligonucleotide primers used to generate long PCR products..
Primer Pairs	Primer Name	Primer Sequence (5’-3’)	Gene Name	RefSeq_ID	Amplicon size	Amplicon GC%
1	WHRN_1F	CACTATGAAGCTCCCCATTAGAATA	DFNB31	NM_015404	3768	57
	WHRN_1R	GACCGTTAAGTTACCCAAGTCTTTT	DFNB31	NM_015404
2	WHRN_2F	ATGGTGTTCCACACTCAGAATTAGT	DFNB31	NM_015404	3264	52
	WHRN_2R	CTCTCCATCAATGATAAGCTCAACT	DFNB31	NM_015404
3	WHRN_3F	CACAGAACACTTGATAACTCTTGGA	DFNB31	NM_015404	3426	54
	WHRN_3R	AATACTATCAGCTTGTGGGTAAGGA	DFNB31	NM_015404
4	WHRN_4F	TGTAAAAAGAGAGGATCTTGCTCAG	DFNB31	NM_015404	4136	53
	WHRN_4R	TAGCATGCAGTAGACATTCAACAAC	DFNB31	NM_015404
5	WHRN_5F	CTGGTGGTTTTGTTTTAGTCCAAGT	DFNB31	NM_015404	3553	55
	WHRN_5R	TAATACTATAGGCAAGGCCCTTTGA	DFNB31	NM_015404
6	WHRN_6F	GGTTAGGCACCATCATTTCTGTATT	DFNB31	NM_015404	3505	55
	WHRN_6R	GACAAAGCAGGATTTCTCAAACTCT	DFNB31	NM_015404
7	USH3A_1F	TATCCTAAAGCAGCTAAGCCTGTTA	CLRN1	NM_174878	2815	37
	USH3A_1R	GGTATCTGGGAGCTAATGAAATTCT	CLRN1	NM_174878
8	USH3A_2F	ATGTATCCCAAATCTGACAACCTCT	CLRN1	NM_174878	3770	41
	USH3A_2R	CACTTGCAGATAGTAAGCACCATTT	CLRN1	NM_174878
9	USH3A_3F	ATACCTCATCCATAGCTACCTTTTCCTT	CLRN1	NM_174878	3303	43
	USH3A_3R	TTGATTGTGTACACGTATGATACTCTGG	CLRN1	NM_174878
10	GPR98_1F	AAAGTTCTCTCTGATGTCATGTTCC	GPR98	NR_003149	2100	40
	GPR98_1R	CTTTGCAATCACCTAGTCCAATTAC	GPR98	NR_003149
11	GPR98_2F	AAGTATAAAGCCATGTGTAGCCAAG	GPR98	NR_003149	2265	29
	GPR98_2R	AGAAAGAGTTATCAAGAGCCACTGA	GPR98	NR_003149
12	GPR98_3F	TGTTGTCTACTCCAGATCAATCAAG	GPR98	NR_003149	2244	33
	GPR98_3R	CAGCAGAAAGAGATTAGGACAAAAG	GPR98	NR_003149
13	GPR98_4F	TATTAGCAGTGTCTGCTTTTCACTG	GPR98	NR_003149	3302	37
	GPR98_4R	GCCAGTTATATTCAGATTCATCAGC	GPR98	NR_003149
14	GPR98_5F	AGTGACTCTTACAGCTTTTTCTCCA	GPR98	NR_003149	3123	35
	GPR98_5R	TCACGTCTGGTGTACTTTTAATGTC	GPR98	NR_003149
15	GPR98_6F	AATTAGAGGGAGAGATGCAGAGATT	GPR98	NR_003149	3266	36
	GPR98_6R	GAAAAGTCTGAAGGCCAGTATAACA	GPR98	NR_003149
16	GPR98_7F	CATGTCATGCATCTCAGATCTATTC	GPR98	NR_003149	2405	32
	GPR98_7R	AAGTGTGATTTCCTTATCCAGACAG	GPR98	NR_003149
17	GPR98_8F	CTGTCTGGATAAGGAAATCACACTT	GPR98	NR_003149	3794	37
	GPR98_8R	CAAGGAAAATGCTACAGGATACCTA	GPR98	NR_003149
18	GPR98_9F	TGGGTTCTCAGGAATGATAAGTTAG	GPR98	NR_003149	2137	33
	GPR98_9R	GATAATCAGTCAAGCCTGAAAAGAG	GPR98	NR_003149
19	GPR98_10F	CACATGGTGACACTACTTTTCATTG	GPR98	NR_003149	3136	36
	GPR98_10R	GGATTCTAAGCACTTTGCTTCTATG	GPR98	NR_003149
20	GPR98_11F	TCCTTGCTATTTGTTAGTCTGAGGT	GPR98	NR_003149	1501	33
	GPR98_11R	ACATGGAAAGAACTGATAAGGACAG	GPR98	NR_003149
21	GPR98_12F	AAAGTTCTCTCTGATGTCATGTTCC	GPR98	NR_003149	2806	35
	GPR98_12R	GTAGAACAGGTTAAATGGCACCTTA	GPR98	NR_003149
22	GPR98_13F	TAAGGTGCCATTTAACCTGTTCTAC	GPR98	NR_003149	2718	34
	GPR98_13R	GCTCATGGTCACTAACATTTTCTCT	GPR98	NR_003149
23	GPR98_14F	AAAGACAGCATCTTTCATAGGTGAG	GPR98	NR_003149	3350	38
	GPR98_14R	GAAGATAAAAGCACCTGCTGAGATA	GPR98	NR_003149
24	GPR98_15F	GAGTGTGCCTGAATGTAATATGTTG	GPR98	NR_003149	3017	39
	GPR98_15R	GAGGCTGTGTTAATCAAGGATACAT	GPR98	NR_003149
25	GPR98_16F	TGGTTAGTGTACTAAGACATTAGTCCTCAG	GPR98	NR_003149	3322	35
	GPR98_16R	AACTTCCTTAACAGCATCACAGTTC	GPR98	NR_003149
26	GPR98_17F	GAAGCAGCAAGGTAGCAAATATAAG	GPR98	NR_003149	3950	33
	GPR98_17R	AATTACTAACCTGTTCCCATCTTCC	GPR98	NR_003149
27	GPR98_18F	AAAATAAATAGGGGACACCTTAGGC	GPR98	NR_003149	1867	34
	GPR98_18R	GGAAGTACAGTAAGGGAAAAGGTAATACAG	GPR98	NR_003149
28	GPR98_19F	GAACACTTATGTTCTGGTGCATGTT	GPR98	NR_003149	3455	36
	GPR98_19R	AGAGAATTCACCAGGTTTCTGGTAT	GPR98	NR_003149
29	GPR98_20F	TGTGGGTCAACCTAATTACTTCCTA	GPR98	NR_003149	4244	33
	GPR98_20R	ACTACAGAGTAGATGACACTAAAGGAGTTC	GPR98	NR_003149
30	GPR98_21F	AGTTCTGACTCTTTCCACTACTTTTACAGG	GPR98	NR_003149	4506	34
	GPR98_21R	TGAAGAGTCATTCACTTGGTTTGAG	GPR98	NR_003149
31	GPR98_22F	GTTACTCTCCTAACTGGGAGTATCAAAAAC	GPR98	NR_003149	1440	34
	GPR98_22R	CAATCTCTACTCATCATTCAGTCTTAGCTC	GPR98	NR_003149
32	GPR98_23F	AGAGAAGGATTTGTCCATATGTCAG	GPR98	NR_003149	3515	33
	GPR98_23R	GAAATATCCCAGGATTCTGTCCTAA	GPR98	NR_003149
33	GPR98_24F	AAGGTCGCTGTATCCATAGTTCTTA	GPR98	NR_003149	2595	35
	GPR98_24R	ATAATACCTTGGGTTCTCTCCAATC	GPR98	NR_003149
34	GPR98_25F	TTAGTTTCGGTTTTAGCAGCCAGTA	GPR98	NR_003149	2004	35
	GPR98_25R	CTGGACAATGAGACATAAGCCATTT	GPR98	NR_003149
35	GPR98_26F	GATGTTGGAAACCATATAGGTCAAG	GPR98	NR_003149	1527	37
	GPR98_26R	TCTCTGATCCCTCTTGTTGTTAATC	GPR98	NR_003149
36	GPR98_27F	CTAGAACTTAGATTCCCAGAGAGACTGTAT	GPR98	NR_003149	4645	31
	GPR98_27R	GTTGACGCATACTCTGGTAATTTGT	GPR98	NR_003149
37	GPR98_28F	ATGGTGTTAGAACCTGCATGACATT	GPR98	NR_003149	2369	39
	GPR98_28R	TGTGTAATTTTCTGCTGCTTGAGAG	GPR98	NR_003149
38	GPR98_29F	CTGATGCTTATGGACACCTCTTATT	GPR98	NR_003149	1604	43
	GPR98_29R	CTTAGTGCATACACACAAAGAAAGC	GPR98	NR_003149
39	GPR98_30F	TCTTTCTAGCTGCAACTCGTAATTCT	GPR98	NR_003149	2768	35
	GPR98_30R	CAAATCACTCAAGAGTCAGAAACCT	GPR98	NR_003149
40	GPR98_31F	GCATAGCTGGGTTTGACTTTATACT	GPR98	NR_003149	2953	37
	GPR98_31R	CTAGAGTTGAAAGGTTGAAAGTTGG	GPR98	NR_003149
41	GPR98_32F	AGAACTAAGTTGTAGGAGCTAAGAGGATCT	GPR98	NR_003149	2804	33
	GPR98_32R	GAGAAAACACACTACCATACTCAGTCTATC	GPR98	NR_003149
42	GPR98_33F	CATATCTGGAAACAGGAAGGATATG	GPR98	NR_003149	2390	38
	GPR98_33R	CTTCCTACTAGCTATGATATACATGGAGTG	GPR98	NR_003149
43	GPR98_34F	CACTCCATGTATATCATAGCTAGTAGGAAG	GPR98	NR_003149	3086	36
	GPR98_34R	CGAGTACACAACACATCAAAAGGTA	GPR98	NR_003149
44	GPR98_35F	CTACATACTGGTGGTTTGTTTTGTG	GPR98	NR_003149	3740	38
	GPR98_35R	ATCACACTATGGTGTCTCTCAATCA	GPR98	NR_003149
45	GPR98_36F	TTAAACCAAAGCCTGACACTAAGTC	GPR98	NR_003149	4518	41
	GPR98_36R	GGCTATATCAACTACATTGGGTCAA	GPR98	NR_003149
46	GPR98_37F	GTCAGAACTATGCAGTGGTATTTCTCTAGT	GPR98	NR_003149	1363	37
	GPR98_37R	CTTCCACTCATAATGGTTGCTATTG	GPR98	NR_003149
47	GPR98_38F	GTCATTTTCTGCATCATCAGTGGTA	GPR98	NR_003149	1092	32
	GPR98_38R	GACACTAGTTAATTGGCTGTCTTACATCAG	GPR98	NR_003149
48	GPR98_39F	GTGAAACATGAGCAAACTGTAACCA	GPR98	NR_003149	1984	34
	GPR98_39R	CTTGACTCATGTAACTGCTACAACATACTG	GPR98	NR_003149
49	GPR98_40F	GCAAGAGTGACATTTCTGGTCTAAT	GPR98	NR_003149	1374	36
	GPR98_40R	GATAAGAAAGCCCAAAGTAAACCTC	GPR98	NR_003149
50	GPR98_41F	AATAATCTGTGCAGGCATTTAGGAC	GPR98	NR_003149	1682	34
	GPR98_41R	GCTGTGTAAGATTTCTAGCCTTAGTGTCTA	GPR98	NR_003149
51	GPR98_42F	TACTGCTTCTGGGTTTGTTGTGTTA	GPR98	NR_003149	3525	36
	GPR98_42R	TTACCCTATGCCCAGCTCTTAATTT	GPR98	NR_003149
52	GPR98_43F	GCTAAGGTTCTAACTATCCCTTTGAAGTAG	GPR98	NR_003149	1650	33
	GPR98_43R	TTCAATACACACATATGACCAGCAC	GPR98	NR_003149
53	GPR98_44F	TCTTAGTCATATCAGTTTGGGCAAG	GPR98	NR_003149	1000	40
	GPR98_44R	ATTTCTAAATGTATCGCCCTCTCCT	GPR98	NR_003149
54	GPR98_45F	AGTACTTTCTCTCTGTGCGATCATT	GPR98	NR_003149	1213	38
	GPR98_45R	AAGGTGATCTTGTCTTGTTCCTATG	GPR98	NR_003149
55	GPR98_46F	ATCTCTTGACTCCATGACTTTCTGT	GPR98	NR_003149	1413	39
	GPR98_46R	AGCTACTGAGCCCCTAAAAATGTAT	GPR98	NR_003149
56	GPR98_47F	AGATGTGAGTACAGGTTTTTCCAAC	GPR98	NR_003149	1321	37
	GPR98_47R	AGATGGTAGCCAAAAGAAGGACTAT	GPR98	NR_003149
57	GPR98_48F	GTGACAGAATAAAACTCCAGCTCAA	GPR98	NR_003149	3866	38
	GPR98_48R	TATCTTGGTGTTCTAGCAAGATTCC	GPR98	NR_003149
58	GPR98_49F	CCACTGGTGAAAAAGTCTAATAACC	GPR98	NR_003149	1240	36
	GPR98_49R	ACTTTCTGATGTCTCATTCCAAGAC	GPR98	NR_003149
59	SANS_1F	TTTCTCCAAGGTGAATTTAGGGAAG	USH1G	NM_206933	3205	65
	SANS_1R	GATGAATATTTGATGCCCTGAGAGA	USH1G	NM_206933
60	SANS_2F	AAAGTCAAATGACTGTGACCAACTC	USH1G	NM_206933	3077	63
	SANS_2R	TTTAGAGGGATTAAGCAAGAGGACT	USH1G	NM_206933
61	SANS_3F	GGAGATGTTTTACCTACTGTTCCTGAACTT	USH1G	NM_206933	2817	59
	SANS_3R	TATGTTTCTGCCCATCTCTGGAAAA	USH1G	NM_206933
62	USH2A_1F	TCTTCACAAACTGTAGGAAGTAGGTT	USH2A	NM_206933	4945	34
	USH2A_1R	GGAGGGAGAACTTAATATATGTGGAA	USH2A	NM_206933
63	USH2A_2F	TGATGACTTCCATATATCCATTCCT	USH2A	NM_206933	2290	45
	USH2A_2R	CCTGGCCTATCTGTTTATTTTCTAA	USH2A	NM_206933
64	USH2A_3F	ATCATGAGGTCGTGAGATTGAGAC	USH2A	NM_206933	2359	45
	USH2A_3R	ACTTAGGTCTGATCCAGCTATGTTG	USH2A	NM_206933
65	USH2A_4F	TCAACTGTGTCTTTACGGTTGAATA	USH2A	NM_206933	3735	39
	USH2A_4R	TCCAAATTTATCATTCTAGGCTTTG	USH2A	NM_206933
66	USH2A_5F	AAGATATTATTGATGCAAAAGCAAAG	USH2A	NM_206933	1962	39
	USH2A_5R	AGTGACACAAGCTATACCACAGAGAC	USH2A	NM_206933
67	USH2A_6F	TGGTGATTTCAAGAAAGTTCTAACC	USH2A	NM_206933	2031	39
	USH2A_6R	TGAGTCAAGTGTCTTCTTTTTCCTT	USH2A	NM_206933
68	USH2A_7F	CTTAAAGATTTTTCAGCAAAGGATTC	USH2A	NM_206933	1972	40
	USH2A_7R	TCGTATTCAATATGCTCTTCCTAATG	USH2A	NM_206933
69	USH2A_8F	ATTGAAGGTGTCATAAAATCAATGG	USH2A	NM_206933	2228	40
	USH2A_8R	CAGTAAGCTTTCTTTGACTGCAAG	USH2A	NM_206933
70	USH2A_9F	GTCTAAATTAAGCTTGCCCAAGAAC	USH2A	NM_206933	3481	42
	USH2A_9R	AACTCACATAGCATGTGGATTAGC	USH2A	NM_206933
71	USH2A_10F	ACATTACTACCCCACTTGCATACAT	USH2A	NM_206933	2123	41
	USH2A_10R	CAGTTCTTAGTTATTGCTGCACGTA	USH2A	NM_206933
72	USH2A_11F	ATACTTTGTAAACATCCTGGGAACA	USH2A	NM_206933	2274	39
	USH2A_11R	ACATAAAGAAAGCACTCAGGAGCTA	USH2A	NM_206933
73	USH2A_12F	GGTAGACCATGATTTGGATATTTCA	USH2A	NM_206933	3818	35
	USH2A_12R	TCTCTTTGTCTCTCTTTTTCCTCAA	USH2A	NM_206933
74	USH2A_13F	CAGGAGTTTATGAGAGAGAGAAACG	USH2A	NM_206933	3206	37
	USH2A_13R	AAAGAAAAGTCCTCCATATGTCCTT	USH2A	NM_206933
75	USH2A_14F	TCCTATTTCATCTTCTCTTGTCTGC	USH2A	NM_206933	2093	36
	USH2A_14R	TTGGTGTGTATACTTCCTGGATTTT	USH2A	NM_206933
76	USH2A_15F	AAAGAAAGGGACATTTCATAGAAGC	USH2A	NM_206933	2155	39
	USH2A_15R	TTCACTGTACATCTTAGGTTGGTGA	USH2A	NM_206933
77	USH2A_16F	ACTGAGAATTAACTCCACGTCCAAT	USH2A	NM_206933	2798	33
	USH2A_16R	CTTTCTTTTTCATTTGGTAGCATTC	USH2A	NM_206933
78	USH2A_17F	AAGTGTTGGGATTATAGACATGAGC	USH2A	NM_206933	2093	35
	USH2A_17R	AACCTTATCTCTGTTCCTTTCTTCC	USH2A	NM_206933
79	USH2A_18F	AAAACACTGTGACATGCAGTATAGC	USH2A	NM_206933	2137	40
	USH2A_18R	GGTAGGTCTTCAGAAAACAAAATGA	USH2A	NM_206933
80	USH2A_19F	GATTTCAGATCCACCAAGTTTTTATT	USH2A	NM_206933	2398	36
	USH2A_19R	ACATGCCTATTAACACAGCATAGGT	USH2A	NM_206933
81	USH2A_20F	GTAGGTTTAGATTTGGCTGTGAAAA	USH2A	NM_206933	2124	33
	USH2A_20R	TGTATTCTCAATTACTTTTGCAGGA	USH2A	NM_206933
82	USH2A_21F	CCAGTCGAAAATCTGCATATAACTT	USH2A	NM_206933	2235	33
	USH2A_21R	TCTCTTTGTCCACTTCGTAACAGAT	USH2A	NM_206933
83	USH2A_22F	TCCTTGATCATCTAATAAACCCAAA	USH2A	NM_206933	2085	38
	USH2A_22R	CAGTGAGCAGAGTGTTCTTTCATAA	USH2A	NM_206933
84	USH2A_23F	TGAACTAGAAGAGAAGGATGAGAGC	USH2A	NM_206933	3661	37
	USH2A_23R	GGGGTTTCTGAAATACTCTGATTTT	USH2A	NM_206933
85	USH2A_24F	TCCTTGATCATCTAATAAACCCAAA	USH2A	NM_206933	2085	38
	USH2A_24R	CAGTGAGCAGAGTGTTCTTTCATAA	USH2A	NM_206933
86	USH2A_25F	TATCCCTGCTATGAAGAAGCTTACA	USH2A	NM_206933	3210	37
	USH2A_25R	AAAGCTGAAAGAGCAAGTGTTGTAT	USH2A	NM_206933
87	USH2A_26F	TTCTTGCTTGTACCTAGAGAGCAGT	USH2A	NM_206933	2612	38
	USH2A_26R	TGCTCAGTTCATACAATAAACATCG	USH2A	NM_206933
88	USH2A_27F	GCTTTCAAGTTTCTGAATAGCTTTG	USH2A	NM_206933	2752	36
	USH2A_27R	TCTTCACTAAAATAATGCAATTAAAGG	USH2A	NM_206933
89	USH2A_28F	AGCTAGAACTACAGGCTCATACCAC	USH2A	NM_206933	2402	34
	USH2A_28R	GGCATAAAAGGTAGATAATAGTGTGTG	USH2A	NM_206933
90	USH2A_29F	CTAAGGATTTCATGTTTGATCACCT	USH2A	NM_206933	2091	36
	USH2A_29R	CAGTACACAAATAACCACCCTTTTC	USH2A	NM_206933
91	USH2A_30F	ATGTTAATTCCCCTTTTAGTTCAGG	USH2A	NM_206933	2384	35
	USH2A_30R	GTGTAAATTTCAATCTCATGTGACG	USH2A	NM_206933
92	USH2A_31F	TTTTGGTAAAATTTAGTGCCTTTTG	USH2A	NM_206933	2112	33
	USH2A_31R	CTAGTGCATTTGCCAAAAGTTTAAT	USH2A	NM_206933
93	USH2A_32F	CACCTGACTGAACTTTGGTTAGATT	USH2A	NM_206933	3606	34
	USH2A_32R	TGTGGTGTTAAGTCAGACAGTTAGC	USH2A	NM_206933
94	USH2A_33F	GGTTTCATCAATAAAGAGACACCAC	USH2A	NM_206933	4164	37
	USH2A_33R	TAAAATTCAAACCACACTGAGTCAC	USH2A	NM_206933
95	USH2A_34F	AAAGCTGTCCTACTTTATTGGTCTG	USH2A	NM_206933	2156	37
	USH2A_34R	GAGCATTTTTAGCAATAAACTACTTGG	USH2A	NM_206933
96	USH2A_35F	ACTTCACTGAGCTGATCTCTGTTTT	USH2A	NM_206933	2324	38
	USH2A_35R	TGTCCTCTTCTGGAAAATATGTAGG	USH2A	NM_206933
97	USH2A_36F	AGTGTTTACCTTAGAGCAGCAGGTA	USH2A	NM_206933	2140	30
	USH2A_36R	TTCTCATGTAAGCTCTCAGAACCAT	USH2A	NM_206933
98	USH2A_37F	AATTCAGACAAGAAATCATGGAGAC	USH2A	NM_206933	5295	35
	USH2A_37R	TTTGTCTATTTGCCTAGAAATCAAGA	USH2A	NM_206933
99	USH2A_38F	GTGACAAAGTTGGGATATCTTTCAC	USH2A	NM_206933	1945	34
	USH2A_38R	TGTCATTAGCTCTTTTACACCCTCT	USH2A	NM_206933
100	USH2A_39F	TATGTGTTGAGTACGTGGGATACTG	USH2A	NM_206933	2050	38
	USH2A_39R	TTCATATCCTCACATTTGCTTACAA	USH2A	NM_206933
101	USH2A_40F	TGGGGAGATATGGTAGAACTCTGTA	USH2A	NM_206933	3449	38
	USH2A_40R	CTCCTGTACTACGAGGGTAAAAAGA	USH2A	NM_206933
102	USH2A_41F	ATGAATTTTATTTTACCCCTAAAGAGA	USH2A	NM_206933	2129	33
	USH2A_41R	GATGAGATCATTTGAGCTAAGCAAT	USH2A	NM_206933
103	USH2A_42F	CCACAATAAAGCTCTATCTCCTGTC	USH2A	NM_206933	5526	35
	USH2A_42R	AAGAGACGTGTCTCAAGGTAAAATG	USH2A	NM_206933
104	USH2A_43F	CTTTTGAAAGTGGTTCCTTTATTGA	USH2A	NM_206933	2470	34
	USH2A_43R	GTGTTAGTACTCCACTGCCAGATTT	USH2A	NM_206933
105	USH2A_44F	ATAGGTGAATCCATTTGATGTTGTT	USH2A	NM_206933	2053	34
	USH2A_44R	CCCCCTTAAATGTAGATAGCAGAGT	USH2A	NM_206933
106	USH2A_45F	TTCCTAAAGGGAATAGGAAGTCATC	USH2A	NM_206933	2177	37
	USH2A_45R	ACAGCAATAAACACAAATGAGTGAA	USH2A	NM_206933
107	USH2A_46F	GTTCTGAGTCACACAAGATGACAAG	USH2A	NM_206933	2532	34
	USH2A_46R	CCATTTATGTTTAAACCAGTTCAAGTT	USH2A	NM_206933
108	USH2A_47F	CACAGTGTTTTAGCTGTTATTTTGC	USH2A	NM_206933	2118	35
	USH2A_47R	TTGGTGTCTTGAATGACAATAGAAA	USH2A	NM_206933
109	USH2A_48F	AAAGAGAGATTTCTGGATTGGAGAT	USH2A	NM_206933	2023	31
	USH2A_48R	TTTGAATCCATATTTTGTCTTGGTT	USH2A	NM_206933
110	USH2A_49F	ATTCACCAAGGCATAGAAAAGAAGT	USH2A	NM_206933	2170	38
	USH2A_49R	TCCAGAGTCCTCTATGATATTGTCC	USH2A	NM_206933
111	USH2A_50F	GAGCAGCAGAAAACATAAATCAAAC	USH2A	NM_206933	2583	34
	USH2A_50R	TTCTGTTTTAAGTGAAGGACTGAGG	USH2A	NM_206933
112	USH2A_51F	TGGATTCTATACTGGTAGCTTTTGG	USH2A	NM_206933	2487	35
	USH2A_51R	CCCAATTTAGGGATAAGACTTAGGA	USH2A	NM_206933
113	USH2A_52F	TCCTAAGTCTTATCCCTAAATTGGG	USH2A	NM_206933	1300	31
	USH2A_52R	TGACTTAGCAAACAAACAATGCTTA	USH2A	NM_206933
114	USH2A_53F	CACTTTTTGTAGAGATGGGGTTTT	USH2A	NM_206933	1508	35
	USH2A_53R	CATTAATTTCCTTCATAGCTCCAGA	USH2A	NM_206933
115	USH2A_54F	GCAATTAAAAATTTTGTGCAGGTAT	USH2A	NM_206933	2035	33
	USH2A_54R	TTTCACAGAGTTCCATATTGTTTAGA	USH2A	NM_206933
116	USH2A_55F	ATGAGTGTTATTACCTAGGCAGCAC	USH2A	NM_206933	2092	38
	USH2A_55R	CTCATCAGTACTTTAACACCATCCA	USH2A	NM_206933
117	USH2A_56F	TCTTCTGGAAGCAACTAATGCTAAT	USH2A	NM_206933	3416	39
	USH2A_56R	CTTTTCTGGTTTGTTTCACAAGTTT	USH2A	NM_206933
118	PCDH15_1F	TTTCCTTAGAGCCATTTAATTTGTG	PCDH15	NM_173477	4121	35
	PCDH15_1R	AATTGTG AATACCTTGTCAGAGTCC	PCDH15	NM_173477
119	PCDH15_2F	TAAATTATTAAGCCATCAACCCATT	PCDH15	NM_173477	3080	33
	PCDH15_2R	TAGTCCTTCTACTCCATCAAATTCC	PCDH15	NM_173477
120	PCDH15_3F	AGTAAGACGTTTGACCTTTATGGTG	PCDH15	NM_173477	2115	34
	PCDH15_3R	TCCTCTGTAGGTAGTTTAAATGATGAA	PCDH15	NM_173477
121	PCDH15_4F	GGAATATACTTTCAGTCGAGCAAGA	PCDH15	NM_173477	2172	32
	PCDH15_4R	TTTGTCGATGAACACATTTAAAATAA	PCDH15	NM_173477
122	PCDH15_5F	GAGATACGGTGCTAAATATGCCTAA	PCDH15	NM_173477	2049	38
	PCDH15_5R	ACCAAAATCTCAGAATTCACCATTA	PCDH15	NM_173477
123	PCDH15_6F	CTCAACTTTATTTTATTTCATTCGAGA	PCDH15	NM_173477	2072	31
	PCDH15_6R	ATGGTGATTGTTCTTCACCATTATC	PCDH15	NM_173477
124	PCDH15_7F	AGTATGTACGTTAATTGCCGTTTGT	PCDH15	NM_173477	1970	30
	PCDH15_7R	CGTAAGAAGAGCTCTAATCATGGTG	PCDH15	NM_173477
125	PCDH15_8F	ATTGCATAATGTAGCTTGGAAGAAC	PCDH15	NM_173477	4136	33
	PCDH15_8R	CTTTTTCCCTCTTCTCCCTTCTAA	PCDH15	NM_173477
126	PCDH15_9F	AATGTCACCCTACATAGTTCCAAAG	PCDH15	NM_173477	4065	31
	PCDH15_9R	CCCACCTCTACTGAAAATACAAAAA	PCDH15	NM_173477
127	PCDH15_10F	TGATTCAGAAAAATATGGTCTTCCT	PCDH15	NM_173477	1985	30
	PCDH15_10R	AATTAAAGCCCACCACTTTCATATT	PCDH15	NM_173477
128	PCDH15_11F	TGCTTTAATAGCATCTTTCTGATTG	PCDH15	NM_173477	2043	36
	PCDH15_11R	TCTCAATATGGGATTCAGATGTCTT	PCDH15	NM_173477
129	PCDH15_12F	TTCTCATTTTATTTGATGCAAAGTG	PCDH15	NM_173477	2198	29
	PCDH15_12R	TAATTGACAGATGAATGGTGGAATA	PCDH15	NM_173477
130	PCDH15_13F	CTCATGACAGTATCACCTTGCTTTT	PCDH15	NM_173477	1958	34
	PCDH15_13R	CTTTTGCAGTTTAAAGGAGATTGAG	PCDH15	NM_173477
131	PCDH15_14F	TACATTAGAGAGCAAGCCAAACTGT	PCDH15	NM_173477	2026	31
	PCDH15_14R	TCAGAAATCCTCCTAAAATAAATGTG	PCDH15	NM_173477
132	PCDH15_15F	AAACTCGGAACTCAAAGTCAAACTA	PCDH15	NM_173477	1999	37
	PCDH15_15R	CTGTGGAAAACACTGTTCTTGTCTA	PCDH15	NM_173477
133	PCDH15_16F	AATTAGCCAGATATTTTGACACAGG	PCDH15	NM_173477	2585	35
	PCDH15_16R	GTACCTGGAGAAAAGCAACAGAATA	PCDH15	NM_173477
134	PCDH15_17F	TTCATTCTTCACTTTTTGTATGATGA	PCDH15	NM_173477	2184	34
	PCDH15_17R	AAAGAACTATGGCTGCATTAATACCT	PCDH15	NM_173477
135	PCDH15_18F	TTTAAAAGATGGGCAGATTCAAGTA	PCDH15	NM_173477	4179	32
	PCDH15_18R	ATTAATGCAAAGTTGGTGATGATTT	PCDH15	NM_173477
136	PCDH15_19F	GTTCCACCTTCTTACTTGTTCTCAC	PCDH15	NM_173477	2071	38
	PCDH15_19R	TGAGGATACTGTGGTAGTTCACAAA	PCDH15	NM_173477
137	PCDH15_20F	TGTTGCAGTACACAAAGGAAGATTA	PCDH15	NM_173477	2044	32
	PCDH15_20R	ATATTACTAAAATTGCGGCAACAGT	PCDH15	NM_173477
138	PCDH15_21F	TTTGCAGTACAGTTAATTGGCTTTC	PCDH15	NM_173477	1977	31
	PCDH15_21R	TATAAAGACCAAAGGCTTGAAACAG	PCDH15	NM_173477
139	PCDH15_22F	ATTGCAATAGAGAAGAGAGACCAGA	PCDH15	NM_173477	2158	39
	PCDH15_22R	TAAGCACTCTGGCTTTACATTTAGG	PCDH15	NM_173477
140	PCDH15_23F	GGCAGAGAACTTAACTAATGAGCAG	PCDH15	NM_173477	1972	33
	PCDH15_23R	GAAATCCTAGTTTTGCTACCCTTTC	PCDH15	NM_173477
141	PCDH15_24F	AACATTAAAAGCGCGTCCAGTCTGTAG	PCDH15	NM_173477	2199	35
	PCDH15_24R	TGTTTGTTTTTGCTTGTCTGTCTAA	PCDH15	NM_173477
142	PCDH15_25F	CATAAGCTCAAAAGGGGTTAAAAAT	PCDH15	NM_173477	2074	29
	PCDH15_25R	ACTTTCATGAACACAAGAATGTTGA	PCDH15	NM_173477
143	PCDH15_26F	AGTGCTGTCCTAAGGCGATGTGTTCT	PCDH15	NM_173477	2140	38
	PCDH15_26R	TAATCCACTACCCTCTGCCCCTCTGT	PCDH15	NM_173477
144	PCDH15_27F	TACCTGGAAGGATATTAGCAGTGTT	PCDH15	NM_173477	1989	33
	PCDH15_27R	CAGCAAAATCAATCATGAAGAAGTA	PCDH15	NM_173477
145	PCDH15_28F	AGCTGGTCTCTTTAGAAAACCTTG	PCDH15	NM_173477	2061	33
	PCDH15_28R	GCCAGACTAATTCATCTATCTTCTGA	PCDH15	NM_173477
146	PCDH15_29F	GAGATGTTATTTTCTGCAAATGCTT	PCDH15	NM_173477	2403	36
	PCDH15_29R	CATGAGCATATACAACAAAGCTTCA	PCDH15	NM_173477
147	USH1C-1F	GGGTGATCTATTTCAATGTAACCTG	USH1C	NM_005709	3447	52
	USH1C-1R	GTTCCAGAATTAGGAGCTGCGAGAC	USH1C	NM_005709
148	USH1C-2F	AGCTCTACACATGTCTTGGAGAAAC	USH1C	NM_005709	2931	56
	USH1C-2R	TCAGCTGAACATAGGGCTGAACCT	USH1C	NM_005709
149	USH1C-3F	ATGGGTCACTTGGTGTGGTCTAGG	USH1C	NM_005709	2877	58
	USH1C-3R	GTGATGGTTTGAAGCAAGAGACTGT	USH1C	NM_005709
150	USH1C-4F	TACTATATGCCAAGGCACTATGCAG	USH1C	NM_005709	3271	54
	USH1C-4R	GATGGTGCAGTGTTTAAGAGCACA	USH1C	NM_005709
151	USH1C-5F	TGAGGATAAACCTACATAGGAGATCA	USH1C	NM_005709	4691	49
	USH1C-5R	CTCTCCTGAGTGCTCTGAGATGCT	USH1C	NM_005709
152	USH1C-6F	ACTAAGGATCTGGTAGCTGAAGGAT	USH1C	NM_005709	3196	50
	USH1C-6R	ACTCTGTTCCAAGTTTATTCAATGC	USH1C	NM_005709
153	USH1C-7F	TACATGTTCCCAGAAACCTAGAGAG	USH1C	NM_005709	3822	53
	USH1C-7R	AAGACTAAACTAGCCGCTCTGTTCT	USH1C	NM_005709
154	USH1C-8F	CTGTAGTCGCAGCTAGGCTGAGGT	USH1C	NM_005709	2547	52
	USH1C-8R	CATAAACAAGGCCCTAATACAACAC	USH1C	NM_005709
155	USH1C-9F	GCTAACATTTGTCAAGTACCTCCAT	USH1C	NM_005709	2915	51
	USH1C-9R	CTGAAGCTCCTATTTCACTCGTAAG	USH1C	NM_005709
156	USH1C-10F	GGGATACCCACAGAAAGAGGTAAC	USH1C	NM_005709	4120	53
	USH1C-10R	ATGTTGATAACAAACCCGCTGGAA	USH1C	NM_005709
157	USH1C-11F	GTGAAGGTCAGCCATAGATCAAAAT	USH1C	NM_005709	2124	59
	USH1C-11R	GTTTGGCTTGGTCTAAAGACACTG	USH1C	NM_005709
158	CDH23-1F	GGAAATCCTGTCATGTGAGAAATAG	CDH23	NM_022124	2340	69
	CDH23-1R	CTTTCTGAATTACTAGGGAGGATGG	CDH23	NM_022124
159	CDH23-2F	CTGGAACAGTGACAGCTCGGAAAT	CDH23	NM_022124	2368	68
	CDH23-2R	GAAGGCTCTGCTTTCTGAATTACTA	CDH23	NM_022124
160	CDH23-3F	TCTTCAAATGACTGTCTCATACTTTG	CDH23	NM_022124	3901	54
	CDH23-3R	CTTCAGACAGGGACCAGAAAGAGGT	CDH23	NM_022124
161	CDH23-4F	CATCGTTATTATTCTGTGGGATCAG	CDH23	NM_022124	2046	50
	CDH23-4R	GAGCAGAGATCGTTGAAGAATTATG	CDH23	NM_022124
162	CDH23-5F	GAACTAGACCTTGTCACCCAGTTC	CDH23	NM_022124	3056	54
	CDH23-5R	CTAGAAGCCAGGTGGCTCGAAGTTA	CDH23	NM_022124
163	CDH23-6F	TACAGTGAAGGGATTAAGGATCAGA	CDH23	NM_022124	2164	54
	CDH23-6R	ATGCTGAGTGTCAGGCAGATAGGAC	CDH23	NM_022124
164	CDH23-7F	ATTGCTGGCTATTGTTATTCAGTTG	CDH23	NM_022124	2109	53
	CDH23-7R	AGCTCACCTGTCACACTCAATTCT	CDH23	NM_022124
165	CDH23-8F	CCTAGGACAGTCTTATGCCTCCAG	CDH23	NM_022124	2062	55
	CDH23-8R	AAAATGACATGGCACAGTAGACTC	CDH23	NM_022124
166	CDH23-9F	CTTAAGGGACAGTCATGAAAGGTCT	CDH23	NM_022124	2091	52
	CDH23-9R	CTTTCAATAGCTTTCCAGGGGATT	CDH23	NM_022124
167	CDH23-10F	CATCAGCCGTTGATTGAGAGAAAC	CDH23	NM_022124	2041	50
	CDH23-10R	GCAGCTCTCCCTTACTTCCTTTTA	CDH23	NM_022124
168	CDH23-11F	AGACTTCAGTCACATCACATGCTT	CDH23	NM_022124	2576	56
	CDH23-11R	ATTGGTAAGAAGTCAGCCTAGAGGT	CDH23	NM_022124
169	CDH23-12F	GCCAAGTTTTCTGGATAACTAAGAT	CDH23	NM_022124	2229	49
	CDH23-12R	CTTCCCCATCTTTTCTTGATCCTT	CDH23	NM_022124
170	CDH23-13F	CTGAGGCAGGAGACTGGTATGAAC	CDH23	NM_022124	3912	56
	CDH23-13R	CTGAACTGAACTAACTGTGGGGTAG	CDH23	NM_022124
171	CDH23-14F	GCAGTTACTACATGTCAGGCTCAT	CDH23	NM_022124	4965	55
	CDH23-14R	AACTGCAATTTCTACAGTGGCATT	CDH23	NM_022124
172	CDH23-15F	AGAGTTCTGTTGAAGGTAAGGTCTG	CDH23	NM_022124	2064	54
	CDH23-15R	CTGCATCCTATTCAGCAAGCAAAT	CDH23	NM_022124
173	CDH23-16F	CTTAACAAGCTCTGTCTTCTCAACC	CDH23	NM_022124	6230	57
	CDH23-16R	GATCCTGAGGGATAAAGCATTGAG	CDH23	NM_022124
175	CDH23-18F	CTCTTCAGGGGTATGTTATGGCTCA	CDH23	NM_022124	2095	52
	CDH23-18R	CATGGGTTGACTATATGAATTTGAA	CDH23	NM_022124
176	CDH23-19F	GAACTCCATATTCAATACCACCAAG	CDH23	NM_022124	3304	55
	CDH23-19R	ACCCTTTACTAGCTTTGGGACCTT	CDH23	NM_022124
177	CDH23-20F	CCAGGGACTGTAGTCACCTCTCTC	CDH23	NM_022124	2900	58
	CDH23-20R	CTTCCTCTATGAACTCAGAAGTTGC	CDH23	NM_022124
178	CDH23-21F	TTTAACTTGGAAACTGTCCTCACAT	CDH23	NM_022124	4091	56
	CDH23-21R	ACTTGAGGGCCAGACTGTAAGGAGT	CDH23	NM_022124
179	CDH23-22F	CTTGCAGATGGTACTTCAGACACT	CDH23	NM_022124	2030	55
	CDH23-22R	ATGTGAGTTGAAGAATAAAGCCAAC	CDH23	NM_022124
180	CDH23-23F	TTGTGAAAGTTTAAAGATCAGGAGA	CDH23	NM_022124	2071	56
	CDH23-23R	CCTGAAGAAGGAAAAGTCCAGGAG	CDH23	NM_022124
181	CDH23-24F	AACAATCCCAGAGAAGAATGTGAT	CDH23	NM_022124	3664	56
	CDH23-24R	AGGTTACTGTGTCTGAGTCTCCATC	CDH23	NM_022124
182	CDH23-25F	GAAAAACAGACAGCAAAGTGTCA	CDH23	NM_022124	2218	57
	CDH23-25R	CTTCGACAGAAGGGCTTCAGTGTC	CDH23	NM_022124
183	CDH23-26F	TCCACTACAAGAGATCCTTCATTTC	CDH23	NM_022124	3686	53
	CDH23-26R	CATGGTCTTCTCTGCCTTTACTTAG	CDH23	NM_022124
184	CDH23-27F	AGAATGACATGGAATTTCCTCTGC	CDH23	NM_022124	2498	57
	CDH23-27R	AACTACCTCCTCCTGGGTATCTAAG	CDH23	NM_022124
185	CDH23-28F	CTTAGATACCCAGGAGGAGGTAGTT	CDH23	NM_022124	2859	54
	CDH23-28R	GCGCTAACTATGTGGTTATTGTTTT	CDH23	NM_022124
186	CDH23-29F	CAGTGAAAGCTGGTGCTATGAAAG	CDH23	NM_022124	3744	52
	CDH23-29R	CTTCAGGTTTTTGCCAACCTACAAT	CDH23	NM_022124
187	CDH23-30F	CTTCCCCCTGTCTCTTCTCTCCAC	CDH23	NM_022124	3793	56
	CDH23-30R	GGAGTTCATTCAAACTCTGCCAGT	CDH23	NM_022124
188	CDH23-31F	TTTCTTTAGTCAGTCCTCTGTGGAT	CDH23	NM_022124	3294	56
	CDH23-31R	AACAGGGAGAGAGCAGAGAAAGAC	CDH23	NM_022124
189	CDH23-32F	GAAAGCACATCTGTCAACAGAGAC	CDH23	NM_022124	3807	46
	CDH23-32R	TACTGCTGTTTTAGTGCTTTGTCAC	CDH23	NM_022124
190	CDH23-33F	TCAGATACCCCTGTACCTGAGAGG	CDH23	NM_022124	1905	53
	CDH23-33R	CCTAGATCCTGTCTGAGCTGTATGT	CDH23	NM_022124
191	CDH23-34F	AGATTATCTTGCCCTTTCTCATTG	CDH23	NM_022124	3632	54
	CDH23-34R	TTCCTTTGGATGATGAGATTATTGT	CDH23	NM_022124
192	CDH23-35F	CTCTGAGCCTCCATTGTCAAATCT	CDH23	NM_022124	2480	52
	CDH23-35R	AGAAGACAAAGGAATACTTCCCCTA	CDH23	NM_022124
193	CDH23-36F	TTACCTTGTGTCTAGTGTCTCATCG	CDH23	NM_022124	4354	54
	CDH23-36R	GTCTGCTTGTGTAACTGGATGAGGT	CDH23	NM_022124
194	CDH23-37F	CTCTGAGCTCTCACTGCTCTTATTT	CDH23	NM_022124	4183	58
	CDH23-37R	GAGTAAGGGGTACACGGACATCTG	CDH23	NM_022124
195	CDH23-38F	AGAGAACACAGGGTGGTAGAGACCT	CDH23	NM_022124	3894	55
	CDH23-38R	GTTCTCTGTCCCTGGTTCAACTGT	CDH23	NM_022124
196	MYO7A-1F	GGATCATTCAGTCATTCCTTTATTC	MYO7A	NM_000260	3374	58
	MYO7A-1R	TATGTTGTCAGGGTAAGGGTCAGT	MYO7A	NM_000260
197	MYO7A-2F	CTAGCAGAAGCTGACTCCTGTCAC	MYO7A	NM_000260	2234	58
	MYO7A-2R	CTAGAATGCGCATCAATTTTTCAC	MYO7A	NM_000260
198	MYO7A-3F	CTGCCTTTTAAGCTCCTTCCTGAG	MYO7A	NM_000260	2513	59
	MYO7A-3R	GTGGGAAAAGAGGCTTTTAATCTT	MYO7A	NM_000260
199	MYO7A-4F	GTCCTACCTCCTGGCTGTTCCTTT	MYO7A	NM_000260	2164	54
	MYO7A-4R	ACCCTCTTTCTCCTGACTCTCCTC	MYO7A	NM_000260
200	MYO7A-5F	ACTTCCCTGAGAGTCTGGGATTTT	MYO7A	NM_000260	2125	54
	MYO7A-5R	TCAGCCAAAATATCACATCAGACT	MYO7A	NM_000260
201	MYO7A-6F	CTCTTGTGGTACGGTTAGTAGGTCA	MYO7A	NM_000260	3238	57
	MYO7A-6R	GTGTAGACAGAGGAGAGGTAACTGC	MYO7A	NM_000260
203	MYO7A-8F	GGAAATCTAGGCTTAGAGACTCCAC	MYO7A	NM_000260	2179	57
	MYO7A-8R	TGTGTCTACAAGAGTGTGTGTGTGT	MYO7A	NM_000260
204	MYO7A-9F	ACATGGACGTAAGTGTGGGCTATG	MYO7A	NM_000260	2298	56
	MYO7A-9R	GAAGGAACTTCTCTCTCCTTGACAG	MYO7A	NM_000260
205	MYO7A-10F	GTTTCCATGGCTAGGGAGGATTTG	MYO7A	NM_000260	3964	54
	MYO7A-10R	AGTTTCCCTAAATGTGCAAACAAG	MYO7A	NM_000260
206	MYO7A-11F	GTCTGTCAGAGCTTTAGTGAGAACC	MYO7A	NM_000260	2062	56
	MYO7A-11R	ACAAAAATCACTCCACAAACCACT	MYO7A	NM_000260
207	MYO7A-12F	AACACTAATCAAGATGCTTTGGAAC	MYO7A	NM_000260	4695	59
	MYO7A-12R	TGGGTATAATATTTCCTTCTCCACA	MYO7A	NM_000260
208	MYO7A-13F	CAGGAATCATGATGGCATCTAGTA	MYO7A	NM_000260	2053	52
	MYO7A-13R	GCTGCTTCTATAGGAGAACAGTCAT	MYO7A	NM_000260
209	MYO7A-14F	CTGTGCATGGTCTCTGTCCTCTAT	MYO7A	NM_000260	2518	55
	MYO7A-14R	AGTGTTGCCCAATAGGAATACAATG	MYO7A	NM_000260
210	MYO7A-15F	GGCAGGATTGTTATTTGGCTTGTT	MYO7A	NM_000260	4744	55
	MYO7A-15R	AATGATGTACAAGGAGACGAATGTT	MYO7A	NM_000260
211	MYO7A-16F	GCAGGTTGTGTGTGTTATAAATGTT	MYO7A	NM_000260	4869	57
	MYO7A-16R	TCCCTACCTCCAATATTACCATAGTC	MYO7A	NM_000260
212	MYO7A-17F	GACTATGGTAATATTGGAGGTAGGG	MYO7A	NM_000260	2752	56
	MYO7A17R	ACTGTGTGGTGACAGATGGAGAAG	MYO7A	NM_000260
213	MYO7A-18F	TATGGAGAAATTGCACGTTCAAAAA	MYO7A	NM_000260	2830	55
	MYO7A-18R	TTTAAATCTCAACCTACATGCCACT	MYO7A	NM_000260
214	MYO7A-19F	AGATAGTCCTTGTCCTCTTGGATCT	MYO7A	NM_000260	3675	57
	MYO7A-19R	AGTCACTGGGCCTTTCTTTCTCAG	MYO7A	NM_000260
215	MYO7A-20F	AGCACTGTGATGAGGATGCTTCTG	MYO7A	NM_000260	2116	62
	MYO7A-20R	ATGTGTAGTTTGAGGATGGATTTGT	MYO7A	NM_000260
216	MYO7A-21F	ATCCTTCAAAGCCTAGTTCAAATG	MYO7A	NM_000260	4874	58
	MYO7A-21R	AGAAAGGATTGAAAGGACCAAAAT	MYO7A	NM_000260
217	MYO7A-22F	TATGATTTTTAATGTCTGTCCTTGC	MYO7A	NM_000260	2700	35
	MYO7A-22R	GGGATAAAGTCAGCCTCTCCTGTT	MYO7A	NM_000260
218	MYO7A-23F	ATTCCTGTCCCCAAATGCTTTTCTT	MYO7A	NM_000260	3352	55
	MYO7A-23R	GCAAAGTTAGAAGCAGTGAGTTGA	MYO7A	NM_000260
Minimum PCR length	1000bp	Minimum PCR GC content	0.29
Maximum PCR length	6230bp	Maximum PCR GC content	0.69
Average PCR length	2774bp	Average PCR GC content	0.43
Total PCR length	599378bp
